# Supplementary material for: Immune regulation of ovarian development: programming by neonatal immune challenge
Source: Front Neurosci. 2013 Jun 12;7:100. doi: 10.3389/fnins.2013.00100 (PMC3679471; doi:10.3389/fnins.2013.00100)
Supplement: Supplementary file 1 [file DataSheet1.XLSX]

## Sheet: Sheet1
sTable 1. RNA quality ratios. 260/280 ratio was determined by NanoDrop 2000c (Thermo Fisher Scientific, Wilmington, DE USA). rRNA ratio was determined by Agilent Bioanalyser 2100 using the NanoChip protocol
	260/280 ratio	rRNA Ratio (28s / 18s)
LPS 1	2.02	1.9
LPS 2	2.08	2.2
LPS 3	2.03	1.8
Saline 1	2.09	1.6
Saline 2	2.06	2.2
Saline 3	2.04	2.4
