# Supplementary material for: Immune regulation of ovarian development: programming by neonatal immune challenge
Source: Front Neurosci. 2013 Jun 12;7:100. doi: 10.3389/fnins.2013.00100 (PMC3679471; doi:10.3389/fnins.2013.00100)
Supplement: Supplementary file 2 [file DataSheet2.XLSX]

## Sheet: Sheet1
sTable 2. qRT-PCR primer details
Target Gene	Accession Number	Forward	Start (bp)	Stop (bp)	Reverse	Start (bp)	Stop (bp)	Product size	PCR efficiency (%)
MAPK8/JNK1	NM_053829	CGGAACACCTTGTCCTGAAT	723	742	GAGTCAGCTGGGAAAAGCAC	851	832	129	94.138
PIK3C2	NM_001108500	TTTCCACCCCTTACTTCGTG	4593	4612	TGCCATTTCGGTAAGAAACC	4720	4701	128	97.896
PIK3R1	NM_013005	CCCTCAGTGGACTTGGATGT	508	527	CGGAGCTTGGTACTTCTTGG	649	630	142	93.365
PKCβ	NM_001172305	ATCAGCCCTACGGGAAGTCT	1544	1563	CGTTGTGCTCCATGATTGAC	1672	1653	129	91.915
PKCZ	NM_022507	CGCTGGGTGTCCTTATGTTT	1307	1326	AGGCCTTGACAGACAGGAAA	1456	1437	150	93.215
PKD3	NM_001024263	AAATGTGCTGCTTGCATCTG	2109	2128	AGAACCTCGGGGGCTAAGTA	2243	2224	135	88.564
RELA	NM_199267	CATACGCTGACCCTAGCCTG	828	847	TTTCTTCAATCCGGTGGCGA	962	943	135	89.031
RRAS2	NM_001013434	GTTTGGAGCCATGAGAGAGC	222	241	TCATGGGAAACTCATCACGA	367	348	146	93.993
TLR4	NM_019178	ACTGGGTGAGAAACGAGCTG	2288	2307	CGGCTACTCAGAAACTGCCA	2519	2500	231	97.283
β-actin	NM_031144	TCTGTGTGGATTGGTGGCTCTA	1093	1114	CTGCTTGCTGATCCACATCTG	1161	1141	69	94.178
