# Supplementary material for: Immune regulation of ovarian development: programming by neonatal immune challenge
Source: Front Neurosci. 2013 Jun 12;7:100. doi: 10.3389/fnins.2013.00100 (PMC3679471; doi:10.3389/fnins.2013.00100)
Supplement: Supplementary file 3 [file DataSheet3.XLSX]

## Sheet: sTable1
sTable 3. Genes with significantly altered gene expression in the ovaries of LPS-treated animals classified according to molecular and cellular functions.
Neonatal treatment	Biological processes	Genes
LPS	Cell-mediated Immune Response	CCL7,CCL2,CCL17,CCL20,ESR2
	Cellular Movement	CCR5,CDCP1,PIK3R1,CCL20,CCL17,SDC4,WISP2,HOXD10,ANKRD28,SLC12A1,RUNX2,CORT,HEY2,BRCA1,PTX3,NOX4,ITGA6,NEU3,IL17RB,IL1RN,IRS1,RXFP1,IL22,ITGB6,PDGFD,ESR2,ESR1,PDPN (includes EG:10630),CTNND2,RELA,NTF3,PTGDR,PTGER3,SIX4,PARD6B,CFTR,PRKCZ,CDH11,LYST,EDN1,CCL2,DOCK2,AKT3,Pvr,TFAP2C,PIK3C2A,TGFBI,NPPC,MAPK8,PMCH,COL17A1,MPO,LAMC2,FADD,TLR4,RRAS2,CCL7,KLF5,TSHR,BMPER,MST1R,NEDD9,CXADR,WNT11,PRKCB
	Hematological System Development and Function	RELA,CCR5,PTGER3,PTGDR,PIK3R1,CCL20,CCL17,PLA2G2A,CFTR,NFATC2IP,CDA,PRKCZ,CCL2,EDN1,DOCK2,PTX3,SLA,COL17A1,MAPK8,ITGA6,MPO,FADD,TLR4,IL17RB,CCL7,IL1RN,TSHR,BMPER,IL22,ITGB6,NEDD9,ESR1,ESR2,EBI3,PRKCB
	Immune Cell Trafficking	RELA,CCR5,PTGDR,PTGER3,PIK3R1,CCL20,CCL17,PLA2G2A,CFTR,PRKCZ,EDN1,CCL2,DOCK2,PTX3,MAPK8,ITGA6,COL17A1,MPO,TLR4,IL17RB,CCL7,IL1RN,TSHR,IL22,ITGB6,NEDD9,ESR1,ESR2,PRKCB
	Inflammatory Response	CCR5,CCL17,CCL20,SGCA,POLB,AFAP1L2,RNF128,CORT,RIPK4,CTNS,PTX3,NOX4,LRP2,ITGA6,IL17RB,IL1RN,IL22,DHFR,ITGB6,ESR2,EBI3,ESR1,HSD11B1,RELA,PTGDR,PTGER3,CFTR,PLA2G2A,RFX5,CDH11,PRKCZ,CD55,LYST,CCL2,EDN1,DOCK2,TOP2A,HPGD,STX18,PTGS1,MAPK8,COL17A1,MPO,CTF1,TLR4,RRAS2,CCL7,CXADR,NEDD9,PRKCB
	Organismal Injury and Abnormalities	RELA,NTF3,CCR5,PTGDR,PIK3R1,CCL17,PLA2G2A,CFTR,SDC4,SGCA,CDH11,PRKCZ,POLB,TPH1,MPL,CCL2,EDN1,RUNX2,COL22A1,HEY2,ACTA1,PTX3,NOX4,PTGS1,NPPC,MAPK8,COL17A1,ITGA6,MPO,GRIP1,LAMC2,CTF1,TLR4,IL1RN,RXFP1,KLF5,DTNA,IL22,DHFR,ITGB6,ESR2,ESR1,EBI3,PRKCB
	Embryonic Development	TCF21,CCR5,RDH10,PIK3R1,HIST1H1A,CCL17,CCL20,HOXD10,POLB,RUNX2,SCEL,HEY2,BRCA1,RIPK4,PTX3,ITGA6,GRIP1,MAN1A2,TXNRD1,BMPR1B,KRT27,IRS1,PDGFD,ITGB6,ESR2,ESR1,HSD11B1,PDPN (includes EG:10630),RELA,NTF3,NRG2,CFTR,CCL2,EDN1,TFAP2C,NPPC,MAPK8,COL17A1,Syna,SALL1,LAMC2,TLR4,ZFPM2,BNC1,DAZ2,BMPER,MST1R,WNT11,CARM1
	Organ Development	PDPN (includes EG:10630),TCF21,RELA,NTF3,RDH10,CFTR,HOXD10,POLB,CD55,CCL2,SLC12A1,RUNX2,SCEL,HEY2,RIPK4,NOX4,TFAP2C,COL17A1,ITGA6,MAPK8,MPO,GRIP1,MAN1A2,LAMC2,TLR4,BMPR1B,ZFPM2,KRT27,IL1RN,BNC1,IRS1,BMPER,ITGB6,ESR1,ESR2,WNT11,CARM1,HSD11B1
	Organ Morphology	TCF21,RDH10,SGCA,HOXD10,POLB,PCYT1B,SLC12A1,STC2,RUNX2,HEY2,BRCA1,RIPK4,PTX3,LRP2,ITGA6,MAN1A2,BMPR1B,ODF1,IL1RN,IRS1,IL22,HORMAD1,CFLAR,PLD6,ITGB6,ESR1,ESR2,HSD11B1,PDPN (includes EG:10630),RELA,NTF3,GATA5,CFTR,SYCP3,EDN1,HPGD,AKT3,Tsx,FGF16,AQP11,PTGS1,COL17A1,MAPK8,SALL1,LAMC2,CTF1,TLR4,ZFPM2,BNC1,DAZ2,BMPER,MST1R,CXADR,WNT11,CARM1,PRKCB
	Organismal Development	PDPN (includes EG:10630),TCF21,RELA,NTF3,NRG2,RDH10,HIST1H1A,CFTR,HOXD10,POLB,CCL2,RUNX2,SCEL,HEY2,RIPK4,PTX3,TFAP2C,COL17A1,ITGA6,MAPK8,SALL1,GRIP1,MAN1A2,LAMC2,TLR4,BMPR1B,ZFPM2,KRT27,BNC1,IRS1,DAZ2,BMPER,MST1R,ITGB6,ESR1,ESR2,WNT11,CARM1,HSD11B1
	Respiratory System Development and Function	TCF21,PDPN (includes EG:10630),LRP2,RDH10,PTGS1,MAPK8,ITGA6,CFTR,MAN1A2,POLB,TLR4,ZFPM2,CCL2,HEY2,ITGB6,ESR2,HSD11B1,CARM1
	Tissue Development	TCF21,CCR5,RDH10,CCL17,CCL20,HOXD10,POLB,RUNX2,SCEL,HEY2,RIPK4,PTX3,ITGA6,MAN1A2,GRIP1,BMPR1B,KRT27,IL1RN,IRS1,ITGB6,ESR2,ESR1,HSD11B1,PDPN (includes EG:10630),RELA,USP18,NTF3,NRG2,PARD6B,CFTR,PRKCZ,CDH11,CD55,CCL2,EDN1,DOCK2,TFAP2C,COL17A1,MAPK8,Arhgef7,PERP,LAMC2,CTF1,FADD,TLR4,ZFPM2,CCL7,BNC1,CLDN2,BMPER,NEDD9,DSG2,CARM1,WNT11
	Developmental Disorder	TCF21,CTNND2,NTF3,C1orf187,RDH10,CFTR,KREMEN1,SGCA,HOXD10,LBR (includes EG:368360),ALDH1A1,MPL,CCL2,EDN1,HEY2,BRCA1,RIPK4,CTNS,TGFBI,LRP2,COL17A1,ITGA6,MAPK8,SALL1,GRIP1,LAMC2,BMPR1B,IFT122,ZFPM2,KIF7,RXFP1,TSHR,DTNA,BMPER,ESR1,ESR2,DSG2,WNT11,CAPN3
	Amino Acid Metabolism	CTNS,RELA,SLC1A4,EDN1,SUV39H1,SLC3A1
	Molecular Transport	GFPT1,CCR5,SLC15A1,PIK3R1,CCL20,CCL17,ALDH1A1,PCYT1B,NMUR1,SLC12A1,RUNX2,CORT,BRCA1,PRKD3,CTNS,NOX4,ITPR2,LRP2,SLCO1A2,IL1RN,IRS1,ESR1,S100G,ESR2,HSD11B1,RELA,NTF3,SLC1A4,PTGER3,CLCNKB,PLA2G2A,CFTR,NRGN,PRKCZ,EDN1,CCL2,HPGD,AKT3,LCLAT1,PIK3C2A,SLA,NPPC,PTGS1,AQP11,MAPK8,PMCH,MPO,FRK,CTF1,TLR4,CCL7,TSHR,BMPER,CLDN2,SLC3A1,NEDD9,PRKCB
	Small Molecule Biochemistry	GFPT1,SUV39H1,PIK3R1,PIP4K2B,PCYT1B,ALDH1A1,NMUR1,SLC12A1,RUNX2,STC2,CORT,BRCA1,PRKD3,CTNS,PTX3,NOX4,ITPR2,LRP2,SLCO1A2,TXNRD1,IL1RN,IRS1,ESR1,S100G,ESR2,HSD11B1,RELA,NTF3,SLC1A4,CHST7,PLA2G2A,CFTR,PRKCZ,CCL2,EDN1,HPGD,AKT3,PI4K2B,LCLAT1,PIK3C2A,SLA,NPPC,PTGS1,PMCH,MAPK8,MPO,FRK,CTF1,TLR4,TSHR,SLC3A1,PRKCB
	Cellular Assembly and Organization	CCR5,DIAPH3,PIK3R1,SUV39H1,SDC4,WISP2,PLEK2,PCYT1B,GALNS,CHAMP1,BRCA1,MAP9,EPHA7,GRID2IP,BMP2K,CDCA8,ITPR2,LRP2,ITGA6,NEU3,IFT122,CORO1C,IRS1,SIK1,DTNA,HORMAD1,PLD6,PDGFD,ESR2,ESR1,CTNND2,NTF3,RND1,PICALM,PARD6B,SYCP3,CFTR,TAOK1,PRKCZ,CCL2,EDN1,DOCK2,STX18,PI4K2B,TBCD,LCLAT1,PIK3C2A,Arhgef7,MAPK8,KLK8,TLR4,CCL7,BNC1,KLF5,CLDN2,MST1R,TCHH,CXADR
	Connective Tissue Disorders	GFPT1,CCR5,PIK3R1,CCL20,CCL17,SDC4,CDA,HOXD10,RUNX2,CLEC4D,BRCA1,GCA,ACTA1,LRP2,ITGA6,IFT122,IL1RN,PPP2R2B,IL22,DHFR,PDGFD,ESR1,ESR2,HSD11B1,NTF3,SLC1A4,CFTR,CDH11,LBR (includes EG:368360),CLEC4A,EVC,CCL2,FAM190B,RPS16,ALPK2,TGFBI,GDF3,PTGS1,COL17A1,PMCH,MAPK8,SALL1,MPO,LAMC2,TLR4,GLIPR2,KIF7,CCL7,TSHR,SLC44A4,BMPER,WNT11
	DNA Replication, Recombination, and Repair	CCR5,NTF3,NRG2,SUV39H1,PIK3R1,SHPRH,SYCP3,SDC4,RAD50,PRKCZ,POLB,AFAP1L2,EDN1,RUNX2,TOP2A,HJURP,BRCA1,CDCA8,NPPC,MAPK8,MPO,RAD51D,CTF1,TLR4,BMPR1B,RRAS2,IL1RN,IRS1,BNC1,HORMAD1,MST1R,PDGFD,ESR1,PRKCB
	Dermatological Diseases and Conditions	CCR5,PTGS1,COL17A1,PERP,ITGA6,CCL20,CCL17,CFTR,GRIP1,KLK8,LAMC2,PRKCZ,TLR4,IL17RB,EDN1,IL1RN,COL22A1,IL22,DHFR,ITGB6,ESR1,ESR2,PITPNB,PRKCB
	Hereditary Disorder	CTNS,CTNND2,CTRC,TGFBI,LRP2,CLCNKB,CDHR1,COL17A1,ITGA6,SALL1,MPO,CFTR,LAMC2,LBR (includes EG:368360),ILDR1,LYST,MPL,CCL2,SLC12A1,TSHR,ESR1,ESR2
	Gastrointestinal Disease	TCF21,CCR5,RDH10,PIK3R1,SDC4,SET,CDA,WISP2,POLB,SLC16A7,TPH1,PLEK2,USP53,CORT,ZNF266,CACHD1,RIPK4,PTX3,NOX4,CDCA8,ITPR2,LRP2,ITGA6,IL1RN,IRS1,PPP2R2B,IL22,DHFR,ITGB6,EBI3,ESR2,HSD11B1,SPPL2A,CAPN3,PDPN (includes EG:10630),CTRC,RELA,NTF3,CFTR,PLA2G2A,TAOK1,PRKCZ,MPL,EDN1,CCL2,HPGD,COL22A1,PTGS1,COL17A1,MAPK8,SALL1,MPO,STXBP6,CTF1,TLR4,CCL7,CLDN2,DSG2,NEDD9,ZNF23,PRKCB
	Cardiovascular Disease	RELA,NTF3,CCR5,PTGDR,PTGER3,CDCP1,RDH10,PIK3R1,CCDC167,PLA2G2A,SGCA,TPH1,CD55,MPL,CCL2,EDN1,RUNX2,SLC12A1,HPGD,AKT3,HEY2,ACTA1,PTX3,NOX4,NPPC,PTGS1,MAPK8,MPO,CTF1,FADD,TLR4,BMPR1B,IL17RB,ZFPM2,IL1RN,RXFP1,IRS1,KLF5,DTNA,IL22,CFLAR,C8orf34,DHFR,DSG2,ESR2,ESR1,PRKCB
	Cell-To-Cell Signaling and Interaction	CCR5,CCL17,CCL20,WISP2,RUNX2,STC2,SLC12A1,CORT,HEY2,PTX3,ITGA6,IL1RN,DTNA,IL22,PDGFD,ITGB6,ESR1,ESR2,RELA,NTF3,PTGER3,PARD6B,CFTR,PLA2G2A,KREMEN1,PRKCZ,NRGN,CD55,CCL2,EDN1,TOP2A,STX18,FGF16,TFAP2C,NPPC,COL17A1,Arhgef7,MPO,LAMC2,CTF1,TLR4,RRAS2,CCL7,TSHR,CLDN2,NEDD9,CXADR,WNT11,PRKCB
	Cancer	CCR5,SLC15A1,PIK3R1,SET,HOXD10,POLB,PLEK2,ZNF266,CACHD1,CDCA8,LRP2,TSPYL5,ITGA6,SLC44A1,TLL2,IRS1,PPP2R2B,DTNA,IL22,CFLAR,DHFR,MSMB,ESR2,HSD11B1,SPPL2A,TIFA,CLCNKB,PRKCZ,CDH11,CLEC4A,MPL,CCL2,TOP2A,TGFBI,PTGS1,MAPK8,MPO,STXBP6,LAMC2,RHOBTB1,FADD,ZFPM2,FA2H,BNC1,TSHR,NEDD9,PRKCB,TCF21,CDCP1,DIAPH3,CCL17,LAD1,CDA,WISP2,SLC16A7,LHFPL2,USP53,ALDH1A1,PCYT1B,RUNX2,RAB11FIP1,BRCA1,ARL11,PTX3,TBC1D2B,GRI…
	Cell Morphology	RELA,CCR5,NTF3,RND1,PTGER3,PIK3R1,PARD6B,CCL17,TAOK1,RFX5,CDH11,PRKCZ,HOXD10,CCL2,EDN1,AKT3,BRCA1,PTX3,NPPC,MAPK8,KLK8,FADD,TLR4,RRAS2,CCL7,IL1RN,DTNA,CFLAR,ITGB6,EBI3,CXADR,PRKCB
	Endocrine System Disorders	CTRC,RDH10,PIK3R1,CLCNKB,CFTR,RAD50,PRKCZ,ARL4C,ALDH1A1,CCL2,SLC12A1,TOP2A,BRCA1,NOX4,TBC1D2B,LRP2,PTGS1,ITGA6,MPO,KLK8,RRAS2,ZFPM2,IL1RN,IRS1,RXFP1,BNC1,TSHR,DTNA,ESR1,ESR2,HSD11B1,WNT11,PRKCB
	Hair and Skin Development and Function	RIPK4,RELA,NTF3,TFAP2C,PTGER3,COL17A1,MAPK8,GRIP1,LAMC2,PRKCZ,KRT27,BNC1,SCEL
	Immunological Disease	RELA,CCR5,NTF3,PTGER3,PIK3R1,CCL17,CCL20,SDC4,CDA,RAD50,CDH11,EVC,CLEC4A,CD55,FAM190B,CCL2,RPS16,CLEC4D,ALPK2,GCA,ACTA1,PITPNB,PTGS1,ITGA6,MPO,KLK8,TLR4,GLIPR2,IL17RB,CCL7,IL1RN,PPP2R2B,SLC44A4,IL22,DHFR,CXADR,WNT11,PRKCB
	Infectious Disease	RELA,USP18,CCR5,NTF3,PICALM,PIK3R1,CCL17,PLA2G2A,CFTR,C1QB,NFATC2IP,PRKCZ,POLB,CD55,TPH1,CCL2,RAB11FIP1,TOP2A,GCA,PTX3,PTGS1,MAPK8,COL17A1,MPO,TLR4,IL17RB,IL1RN,IL22,MST1R,DHFR,EBI3,CXADR
	Inflammatory Disease	CCR5,CCL20,CCL17,SDC4,CDA,POLB,SLC12A1,CLEC4D,CORT,GCA,ACTA1,PITPNB,ITGA6,IL17RB,IL1RN,PPP2R2B,IL22,DHFR,CFLAR,PDGFD,ITGB6,EBI3,ESR2,ESR1,HSD11B1,RELA,CTRC,NTF3,SLC1A4,PTGER3,PTGDR,PLA2G2A,CFTR,CDH11,CLEC4A,EVC,MPL,EDN1,CCL2,FAM190B,RPS16,HPGD,ALPK2,PTGS1,MAPK8,MPO,KLK8,TLR4,GLIPR2,FA2H,CCL7,SLC44A4,WNT11,PRKCB
	Post-Translational Modification	RELA,USP18,SUV39H1,PRKCZ
	Renal and Urological System Development and Function	RELA,CTNND2,NTF3,CCR5,PTGER3,CLCNKB,CCL17,CCL20,PRKCZ,EDN1,SLC12A1,PTX3,NOX4,LRP2,PTGS1,AQP11,ITGA6,MAPK8,MPO,SALL1,GRIP1,LAMC2,TLR4,BMPER,CLDN2,ESR1,ESR2,WNT11
	Reproductive System Development and Function	GATA5,HIST1H1A,CFTR,SYCP3,HOXD10,PRKCZ,PCYT1B,STC2,HPGD,AKT3,BRCA1,Tsx,PTX3,TFAP2C,LRP2,PTGS1,Syna,BMPR1B,ODF1,RXFP1,BNC1,DAZ2,HORMAD1,PLEKHA1,MST1R,PLD6,ESR1,ESR2,PRKCB
	Reproductive System Disease	PDPN (includes EG:10630),PIK3R1,CFTR,RAD50,PRKCZ,ARL4C,PCYT1B,ALDH1A1,CCL2,TOP2A,BRCA1,TBC1D2B,LRP2,PTGS1,MAPK8,MPO,KLK8,ZFPM2,RRAS2,RXFP1,BNC1,DTNA,DHFR,ESR1,ESR2,HSD11B1,WNT11,PRKCB
	Respiratory Disease	PDPN (includes EG:10630),TCF21,TGFBI,PTGER3,PTGDR,LRP2,PTGS1,ITGA6,MPO,CFTR,MAN1A2,CDH11,POLB,TLR4,BMPR1B,IL17RB,ZFPM2,CCL7,CCL2,EDN1,SLC12A1,IL1RN,CFLAR,DHFR
	Hepatic System Disease	RELA,CCR5,MAPK8,SDC4,PRKCZ,POLB,CTF1,TLR4,TPH1,MPL,CCL7,CCL2,EDN1,IL1RN,IL22,EBI3
	Cardiovascular System Development and Function	PTX3,PDPN (includes EG:10630),FGF16,NTF3,GATA5,NRG2,HOXD10,CTF1,TLR4,ZFPM2,EDN1,HEY2,CFLAR,ESR2,CXADR,ESR1,WNT11,PRKCB
	Energy Production	CTF1,RELA,ALDH1A1,LCLAT1,EDN1,IL1RN,PTGS1,NPPC,HPGD,PMCH,MPO,AKT3
	Cellular Function and Maintenance	CCR5,PIK3R1,SUV39H1,DIAPH3,SDC4,WISP2,PLEK2,PCYT1B,SLC12A1,GALNS,CHAMP1,BRCA1,MAP9,PTX3,EPHA7,GRID2IP,BMP2K,CDCA8,LRP2,ITGA6,NEU3,IFT122,CORO1C,SIK1,CFLAR,PDGFD,ESR1,RELA,CTNND2,NTF3,RND1,PICALM,PARD6B,CFTR,TAOK1,PRKCZ,CCL2,EDN1,DOCK2,AKT3,STX18,TBCD,PI4K2B,PIK3C2A,MAPK8,KLK8,FADD,TLR4,CCL7,BNC1,KLF5,CLDN2,MST1R,TCHH,DSG2,CXADR
	Drug Metabolism	EDN1,IL1RN,SLC12A1,SLC15A1,NPPC,PTGS1,TSHR,ESR1,ESR2,PRKCB
	Lipid Metabolism	NTF3,LCLAT1,PIK3C2A,LRP2,SLA,PIK3R1,NPPC,PTGS1,PIP4K2B,SLCO1A2,PLA2G2A,CFTR,PRKCZ,TLR4,CCL2,EDN1,SLC12A1,IL1RN,HPGD,PI4K2B,ESR1,ESR2,PRKCB
	Nervous System Development and Function	CTF1,NTF3,STAM,KLK8,HOXD10,PRKCZ,NRGN
	Neurological Disease	CTNND2,NTF3,LRP2,PTGS1,MAPK8,SALL1,POLB,ILDR1,TLR4,IFT122,KIF7,ALDH1A1,CCL2,BMPER,DHFR,BRCA1,ESR1,ESR2
	Psychological Disorders	CCL2,ESR1,ESR2,POLB
	Tissue Morphology	TFAP2C,NTF3,ITGA6,SDC4,KREMEN1,NFATC2IP,KLK8,TXNRD1,HOXD10,TLR4,EDN1,CCL2,IL1RN,RUNX2,IRS1,STAM,BMPER,BRCA1,EBI3,ESR1,ESR2,HSD11B1
	Cell Cycle	RELA,NRG2,PIK3R1,SUV39H1,SYCP3,TAOK1,RAD50,POLB,EDN1,RUNX2,TOP2A,HJURP,BRCA1,MAP9,DTL,FGF16,NOX4,CDCA8,MAPK8,RAD51D,FADD,IRS1,BNC1,KLF5,HORMAD1
	Cell Death and Survival	TCF21,RELA,USP18,CCR5,NTF3,PIK3R1,PIAS1,CFTR,TAOK1,NRGN,PRKCZ,CD55,EDN1,CCL2,TOP2A,AKT3,BRCA1,PRKD3,PTX3,EPHA7,NDUFAF4,ITPR2,NPPC,PTGS1,MAPK8,TXNRD1,FADD,CTF1,TLR4,PROM2,IRS1,KLF5,CFLAR,ESR2,ESR1,PRKCB
	Skeletal and Muscular Disorders	CCR5,RDH10,CCL20,CCL17,SDC4,SGCA,CDA,HOXD10,RUNX2,CLEC4D,BRCA1,GCA,ACTA1,LRP2,ITGA6,GRIP1,IFT122,BMPR1B,IL1RN,PPP2R2B,DTNA,IL22,DHFR,PDGFD,ESR1,ESR2,CAPN3,NTF3,SLC1A4,KREMEN1,CDH11,LBR (includes EG:368360),CLEC4A,EVC,CCL2,FAM190B,RPS16,ALPK2,PTGS1,MAPK8,SALL1,MPO,TLR4,GLIPR2,KIF7,CCL7,TSHR,SLC44A4,BMPER,WNT11
	Cellular Development	CTNND2,RELA,NTF3,RND1,CDCP1,PIK3R1,SDC4,SET,WISP2,PRKCZ,CDH11,CCL2,EDN1,RUNX2,AKT3,HEY2,BRCA1,ARL11,RIPK4,FGF16,TFAP2C,NOX4,CDCA8,SLA,NPPC,MAPK8,ITGA6,Syna,TXNRD1,CTF1,TLR4,NASP,BMPR1B,IL1RN,IRS1,KLF5,ESR1,ESR2,MAMSTR,CXADR,WNT11,PRKCB
	Cellular Growth and Proliferation	RELA,USP18,NTF3,CDCP1,PIK3R1,CCL17,SDC4,CDA,SET,PRKCZ,WISP2,EDN1,CCL2,RUNX2,HPGD,AKT3,HEY2,BRCA1,ARL11,FGF16,TFAP2C,NOX4,CDCA8,NPPC,ITGA6,MAPK8,Syna,TXNRD1,CTF1,TLR4,NASP,BMPR1B,IL1RN,IRS1,KLF5,PDGFD,MAMSTR,CXADR,ESR1,ESR2,WNT11,PRKCB
	Skeletal and Muscular System Development and Function	NTF3,RDH10,PIK3R1,SDC4,SGCA,HOXD10,PRKCZ,WISP2,EDN1,CCL2,RUNX2,HEY2,FGF16,NOX4,MAPK8,ITGA6,SALL1,CTF1,TLR4,BMPR1B,IL1RN,IRS1,KLF5,BMPER,PDGFD,MAMSTR,CXADR,ESR1,ESR2,WNT11,HSD11B1,PRKCB
	Renal and Urological Disease	TCF21,RDH10,CLCNKB,PTGS1,MAPK8,SALL1,MPO,EDN1,SLC12A1,IL1RN,TOP2A,DHFR,WNT11
	Hematological Disease	RELA,CCR5,ZFP37,CDCP1,PICALM,PIK3R1,CCL17,TAOK1,SET,PRKCZ,RAD50,POLB,CLEC4A,CD55,MPL,CCL2,RUNX2,RPS16,TOP2A,AKT3,BRCA1,TGFBI,ITGA6,MPO,GRIP1,FADD,TLR4,TAF1 (includes EG:270627),CCL7,CFLAR,DHFR,CXADR,ESR2,ESR1,PRKCB,CDKL3
	Behavior	ESR1,ESR2
	Carbohydrate Metabolism	RELA,GFPT1,CHST7,PIK3R1,PIP4K2B,PRKCZ,ALDH1A1,EDN1,NMUR1,SLC12A1,CORT,PI4K2B,PRKD3,ACTA1,NOX4,LCLAT1,PIK3C2A,ITPR2,NPPC,PMCH,MAPK8,MPO,CTF1,IL1RN,IRS1,TSHR,CXADR,ESR2,ESR1,HSD11B1,PRKCB
	Metabolic Disease	CTNS,GFPT1,NOX4,GDF3,CLCNKB,PIK3R1,MAPK8,PMCH,SLC12A1,IL1RN,IRS1,TSHR,HSD11B1
	Organismal Functions	IL1RN,PTGS1
	Endocrine System Development and Function	LCLAT1,LRP2,PIK3R1,PTGS1,FRK,CTF1,PCYT1B,EDN1,RUNX2,SLC12A1,IRS1,TSHR,HPGD,AKT3,CORT,BRCA1,ESR1,S100G,ESR2
	Connective Tissue Development and Function	FGF16,CTNND2,RELA,CCR5,RND1,NPPC,KREMEN1,HOXD10,CDH11,BMPR1B,EDN1,CCL2,IL1RN,RUNX2,IRS1,BMPER,ESR2,ESR1,HSD11B1
	Digestive System Development and Function	CTF1,RELA,TLR4,CD55,CCL2,IL1RN,PTGS1,MAPK8,CCL20,IL22,ESR1,WNT11
	Cell Signaling	RELA,CCR5,NTF3,PIK3R1,CCL17,CCL20,CFTR,NRGN,EVC,NMUR1,EDN1,CCL2,STC2,SLC12A1,RUNX2,CORT,PTX3,NOX4,ITPR2,NPPC,MAPK8,PMCH,SALL1,TXNRD1,TLR4,BMPR1B,IL17RB,KIF7,CCL7,IL1RN,IRS1,ESR1,ESR2,EBI3,PRKCB
	Hepatic System Development and Function	CTF1,RELA,TLR4,CD55,CCR5,EDN1,CCL2,IL1RN,PTGS1,MAPK8,IL22,ESR1
	Vitamin and Mineral Metabolism	CCR5,NTF3,ITPR2,PIK3R1,NPPC,PMCH,CCL17,CCL20,NRGN,CCL7,NMUR1,CCL2,EDN1,SLC12A1,IRS1,CORT,ESR2,ESR1,PRKCB
	Cellular Compromise	TLR4,IL1RN,AQP11,CORT,IL22,SGCA
	Hematopoiesis	RELA,TLR4,CCL2,IL1RN,SLA,ESR1,CDA
	Hypersensitivity Response	CCL7,CCL2
	Ophthalmic Disease	TGFBI,CDHR1,DHFR,PRKCB
	Free Radical Scavenging	PTGS1,MPO,TXNRD1
	Protein Folding	USP18,PRKCZ
	Visual System Development and Function	RDH10,SDR16C5
	Gene Expression	RELA,TLR4,GFPT1,EDN1,PIAS1
	Lymphoid Tissue Structure and Development	CCL2,CCL17
	Nutritional Disease	CCR5,LCLAT1,GDF3,PTGER3,PMCH,MAPK8,MPO,PIP4K2B,CTF1,TLR4,IL1RN,IRS1,KLF5,ESR2,ESR1,HSD11B1,PRKCB
	Auditory Disease	ILDR1,SALL1
	Humoral Immune Response	TLR4,CCL20
